# Supplementary material for: The Maize NBS-LRR Gene ZmNBS25 Enhances Disease Resistance in Rice and Arabidopsis
Source: Front Plant Sci. 2018 Jul 17;9:1033. doi: 10.3389/fpls.2018.01033 (PMC6056734; doi:10.3389/fpls.2018.01033)
Supplement: TABLE S3 — The cycle threshold (Ct) of defense-related genes in Arabidopsis from qRT-PCR program for Figure 5E. [file Table_3.CSV]

Exported RQ Study Well Information
Document Name: NBS25-Arabidopsis.sdm
Plate Type: ddCt Study
User: Administrator
Document Information
Operator: Administrator
Last Modified:
Instrument Type: Applied Biosystems 7300 Real-Time PCR System
Comments:
SDS v1.4
Thermal Cycler Profile
Stage	Repetitions	Temperature	Time	Ramp Rate	Auto Increment
1	1	50.0 °C	2:00	100
2	1	95.0 °C	10:00	100
3	40	95.0 °C	0:15	100
		60.0 °C	1:00	100
4 (Dissociation)	1	95.0 °C	0:15	Auto
		60.0 °C	0:20	Auto
		95.0 °C	0:15	Auto
		60.0 °C	0:15	Auto
2700 Mode
Data Collection : Stage 3 Step 2
PCR Volume: 25 µL
Calibrator	Col-0-Mock
Endogenous Control	actin
RQ Min/Max Calculation Type	Basic
Standard Deviation multiplier	1
Plate	Well ID	Well	Sample	Detector	Ct	Ct Std Dev	Omit	Filtered	Threshold	Auto Ct	Baseline	Start	End
Actin NBS25	1	A1	Col-0-Mock	AtActin	26.8	0.087			0.2	Manual	Manual	3	15
Actin NBS25	2	A2	Col-0-Mock	AtActin	26.65	0.087			0.2	Manual	Manual	3	15
Actin NBS25	3	A3	Col-0-Mock	AtActin	26.65	0.087			0.2	Manual	Manual	3	15
Actin NBS25	4	A4	Col-0-Pst DC3000	AtActin	26.69	0.3			0.2	Manual	Manual	3	15
Actin NBS25	5	A5	Col-0-Pst DC3000	AtActin	26.98	0.3			0.2	Manual	Manual	3	15
Actin NBS25	6	A6	Col-0-Pst DC3000	AtActin	26.38	0.3			0.2	Manual	Manual	3	15
Actin NBS25	7	A7	ZmNBS25-OE1-Mock	AtActin	27.33	0.233			0.2	Manual	Manual	3	15
Actin NBS25	8	A8	ZmNBS25-OE1-Mock	AtActin	27.62	0.233			0.2	Manual	Manual	3	15
Actin NBS25	9	A9	ZmNBS25-OE1-Mock	AtActin	27.16	0.233			0.2	Manual	Manual	3	15
Actin NBS25	10	A10	ZmNBS25-OE1-Pst DC3000	AtActin	29.18	0.15			0.2	Manual	Manual	3	15
Actin NBS25	11	A11	ZmNBS25-OE1-Pst DC3000	AtActin	28.91	0.15			0.2	Manual	Manual	3	15
Actin NBS25	12	A12	ZmNBS25-OE1-Pst DC3000	AtActin	28.93	0.15			0.2	Manual	Manual	3	15
Actin NBS25	13	B1	Col-0-Mock	AtUbiquitin	27.08	0.291			0.2	Manual	Manual	3	15
Actin NBS25	14	B2	Col-0-Mock	AtUbiquitin	26.82	0.291			0.2	Manual	Manual	3	15
Actin NBS25	15	B3	Col-0-Mock	AtUbiquitin	26.5	0.291			0.2	Manual	Manual	3	15
Actin NBS25	16	B4	Col-0-Pst DC3000	AtUbiquitin	26.56	0.255			0.2	Manual	Manual	3	15
Actin NBS25	17	B5	Col-0-Pst DC3000	AtUbiquitin	27.07	0.255			0.2	Manual	Manual	3	15
Actin NBS25	18	B6	Col-0-Pst DC3000	AtUbiquitin	26.8	0.255			0.2	Manual	Manual	3	15
Actin NBS25	19	B7	ZmNBS25-OE1-Mock	AtUbiquitin	28.04	0.2			0.2	Manual	Manual	3	15
Actin NBS25	20	B8	ZmNBS25-OE1-Mock	AtUbiquitin	28.24	0.2			0.2	Manual	Manual	3	15
Actin NBS25	21	B9	ZmNBS25-OE1-Mock	AtUbiquitin	27.84	0.2			0.2	Manual	Manual	3	15
Actin NBS25	22	B10	ZmNBS25-OE1-Pst DC3000	AtUbiquitin	29.1	0.369			0.2	Manual	Manual	3	15
Actin NBS25	23	B11	ZmNBS25-OE1-Pst DC3000	AtUbiquitin	29.32	0.369			0.2	Manual	Manual	3	15
Actin NBS25	24	B12	ZmNBS25-OE1-Pst DC3000	AtUbiquitin	28.6	0.369			0.2	Manual	Manual	3	15
Actin NBS25	25	C1	Col-0-Mock	AtEDS1	24.08	0.045			0.2	Manual	Manual	3	15
Actin NBS25	26	C2	Col-0-Mock	AtEDS1	24.17	0.045			0.2	Manual	Manual	3	15
Actin NBS25	27	C3	Col-0-Mock	AtEDS1	24.12	0.045			0.2	Manual	Manual	3	15
Actin NBS25	28	C4	Col-0-Pst DC3000	AtEDS1	22.1	0.202			0.2	Manual	Manual	3	15
Actin NBS25	29	C5	Col-0-Pst DC3000	AtEDS1	22.3026	0.202			0.2	Manual	Manual	3	15
Actin NBS25	30	C6	Col-0-Pst DC3000	AtEDS1	22.5044	0.202			0.2	Manual	Manual	3	15
Actin NBS25	31	C7	ZmNBS25-OE1-Mock	AtEDS1	23.0082	0.288			0.2	Manual	Manual	3	15
Actin NBS25	32	C8	ZmNBS25-OE1-Mock	AtEDS1	23.059	0.288			0.2	Manual	Manual	3	15
Actin NBS25	33	C9	ZmNBS25-OE1-Mock	AtEDS1	23.5298	0.288			0.2	Manual	Manual	3	15
Actin NBS25	34	C10	ZmNBS25-OE1-Pst DC3000	AtEDS1	23.551	0.128			0.2	Manual	Manual	3	15
Actin NBS25	35	C11	ZmNBS25-OE1-Pst DC3000	AtEDS1	23.389	0.128			0.2	Manual	Manual	3	15
Actin NBS25	36	C12	ZmNBS25-OE1-Pst DC3000	AtEDS1	23.6425	0.128			0.2	Manual	Manual	3	15
Actin NBS25	37	D1	Col-0-Mock	AtNDR1	25.139	0.112			0.2	Manual	Manual	3	15
Actin NBS25	38	D2	Col-0-Mock	AtNDR1	25.28	0.112			0.2	Manual	Manual	3	15
Actin NBS25	39	D3	Col-0-Mock	AtNDR1	25.361	0.112			0.2	Manual	Manual	3	15
Actin NBS25	40	D4	Col-0-Pst DC3000	AtNDR1	21.604	0.216			0.2	Manual	Manual	3	15
Actin NBS25	41	D5	Col-0-Pst DC3000	AtNDR1	22.035	0.216			0.2	Manual	Manual	3	15
Actin NBS25	42	D6	Col-0-Pst DC3000	AtNDR1	21.841	0.216			0.2	Manual	Manual	3	15
Actin NBS25	43	D7	ZmNBS25-OE1-Mock	AtNDR1	24.8	0.204			0.2	Manual	Manual	3	15
Actin NBS25	44	D8	ZmNBS25-OE1-Mock	AtNDR1	24.557	0.204			0.2	Manual	Manual	3	15
Actin NBS25	45	D9	ZmNBS25-OE1-Mock	AtNDR1	24.963	0.204			0.2	Manual	Manual	3	15
Actin NBS25	46	D10	ZmNBS25-OE1-Pst DC3000	AtNDR1	23.9601	0.141			0.2	Manual	Manual	3	15
Actin NBS25	47	D11	ZmNBS25-OE1-Pst DC3000	AtNDR1	24.1039	0.141			0.2	Manual	Manual	3	15
Actin NBS25	48	D12	ZmNBS25-OE1-Pst DC3000	AtNDR1	23.8211	0.141			0.2	Manual	Manual	3	15
Actin NBS25	49	E1	Col-0-Mock	AtPRS5	24.73	0.335			0.2	Manual	Manual	3	15
Actin NBS25	50	E2	Col-0-Mock	AtPRS5	24.4	0.335			0.2	Manual	Manual	3	15
Actin NBS25	51	E3	Col-0-Mock	AtPRS5	24.06	0.335			0.2	Manual	Manual	3	15
Actin NBS25	52	E4	Col-0-Pst DC3000	AtPRS5	24.21	0.225			0.2	Manual	Manual	3	15
Actin NBS25	53	E5	Col-0-Pst DC3000	AtPRS5	23.825	0.225			0.2	Manual	Manual	3	15
Actin NBS25	54	E6	Col-0-Pst DC3000	AtPRS5	24.22	0.225			0.2	Manual	Manual	3	15
Actin NBS25	55	E7	ZmNBS25-OE1-Mock	AtPRS5	25.725	0.326			0.2	Manual	Manual	3	15
Actin NBS25	56	E8	ZmNBS25-OE1-Mock	AtPRS5	25.33	0.326			0.2	Manual	Manual	3	15
Actin NBS25	57	E9	ZmNBS25-OE1-Mock	AtPRS5	25.078	0.326			0.2	Manual	Manual	3	15
Actin NBS25	58	E10	ZmNBS25-OE1-Pst DC3000	AtPRS5	26.201	0.05			0.2	Manual	Manual	3	15
Actin NBS25	59	E11	ZmNBS25-OE1-Pst DC3000	AtPRS5	26.289	0.05			0.2	Manual	Manual	3	15
Actin NBS25	60	E12	ZmNBS25-OE1-Pst DC3000	AtPRS5	26.285	0.05			0.2	Manual	Manual	3	15
Actin NBS25	61	F1	Col-0-Mock	AtPR1	29.523	0.045			0.2	Manual	Manual	3	15
Actin NBS25	62	F2	Col-0-Mock	AtPR1	29.434	0.045			0.2	Manual	Manual	3	15
Actin NBS25	63	F3	Col-0-Mock	AtPR1	29.474	0.045			0.2	Manual	Manual	3	15
Actin NBS25	64	F4	Col-0-Pst DC3000	AtPR1	28.679	0.168			0.2	Manual	Manual	3	15
Actin NBS25	65	F5	Col-0-Pst DC3000	AtPR1	28.355	0.168			0.2	Manual	Manual	3	15
Actin NBS25	66	F6	Col-0-Pst DC3000	AtPR1	28.44	0.168			0.2	Manual	Manual	3	15
Actin NBS25	67	F7	ZmNBS25-OE1-Mock	AtPR1	29.16	0.169			0.2	Manual	Manual	3	15
Actin NBS25	68	F8	ZmNBS25-OE1-Mock	AtPR1	29.391	0.169			0.2	Manual	Manual	3	15
Actin NBS25	69	F9	ZmNBS25-OE1-Mock	AtPR1	29.49	0.169			0.2	Manual	Manual	3	15
Actin NBS25	70	F10	ZmNBS25-OE1-Pst DC3000	AtPR1	29.151	0.304			0.2	Manual	Manual	3	15
Actin NBS25	71	F11	ZmNBS25-OE1-Pst DC3000	AtPR1	29.0311	0.304			0.2	Manual	Manual	3	15
Actin NBS25	72	F12	ZmNBS25-OE1-Pst DC3000	AtPR1	29.6079	0.304			0.2	Manual	Manual	3	15
Actin NBS25	73	G1	Col-0-Mock	AtTAO1	28.21	0.148			0.2	Manual	Manual	3	15
Actin NBS25	74	G2	Col-0-Mock	AtTAO1	28.349	0.148			0.2	Manual	Manual	3	15
Actin NBS25	75	G3	Col-0-Mock	AtTAO1	28.053	0.148			0.2	Manual	Manual	3	15
Actin NBS25	76	G4	Col-0-Pst DC3000	AtTAO1	25.694	0.35			0.2	Manual	Manual	3	15
Actin NBS25	77	G5	Col-0-Pst DC3000	AtTAO1	26	0.35			0.2	Manual	Manual	3	15
Actin NBS25	78	G6	Col-0-Pst DC3000	AtTAO1	26.393	0.35			0.2	Manual	Manual	3	15
Actin NBS25	79	G7	ZmNBS25-OE1-Mock	AtTAO1	26.573	0.236			0.2	Manual	Manual	3	15
Actin NBS25	80	G8	ZmNBS25-OE1-Mock	AtTAO1	26.859	0.236			0.2	Manual	Manual	3	15
Actin NBS25	81	G9	ZmNBS25-OE1-Mock	AtTAO1	27.041	0.236			0.2	Manual	Manual	3	15
Actin NBS25	82	G10	ZmNBS25-OE1-Pst DC3000	AtTAO1	27.8317	0.127			0.2	Manual	Manual	3	15
Actin NBS25	83	G11	ZmNBS25-OE1-Pst DC3000	AtTAO1	27.5928	0.127			0.2	Manual	Manual	3	15
Actin NBS25	84	G12	ZmNBS25-OE1-Pst DC3000	AtTAO1	27.64	0.127			0.2	Manual	Manual	3	15
Actin NBS25	85	H1	Col-0-Mock	AtPR5	31.288	0.211			0.2	Manual	Manual	3	15
Actin NBS25	86	H2	Col-0-Mock	AtPR5	31.701	0.211			0.2	Manual	Manual	3	15
Actin NBS25	87	H3	Col-0-Mock	AtPR5	31.421	0.211			0.2	Manual	Manual	3	15
Actin NBS25	88	H4	Col-0-Pst DC3000	AtPR5	29.926	0.439			0.2	Manual	Manual	3	15
Actin NBS25	89	H5	Col-0-Pst DC3000	AtPR5	29.408	0.439			0.2	Manual	Manual	3	15
Actin NBS25	90	H6	Col-0-Pst DC3000	AtPR5	30.2818	0.439			0.2	Manual	Manual	3	15
Actin NBS25	91	H7	ZmNBS25-OE1-Mock	AtPR5	31.595	0.455			0.2	Manual	Manual	3	15
Actin NBS25	92	H8	ZmNBS25-OE1-Mock	AtPR5	32.395	0.455			0.2	Manual	Manual	3	15
Actin NBS25	93	H9	ZmNBS25-OE1-Mock	AtPR5	32.37	0.455			0.2	Manual	Manual	3	15
Actin NBS25	94	H10	ZmNBS25-OE1-Pst DC3000	AtPR5	33.067	0.62			0.2	Manual	Manual	3	15
Actin NBS25	95	H11	ZmNBS25-OE1-Pst DC3000	AtPR5	33.8	0.62			0.2	Manual	Manual	3	15
Actin NBS25	96	H12	ZmNBS25-OE1-Pst DC3000	AtPR5	34.3	0.62			0.2	Manual	Manual	3	15
